# Supplementary material for: Motivations for using misoprostol for abortion outside the formal healthcare system in Colombia: a qualitative study of women seeking postabortion care in Bogotá and the Coffee Axis
Source: Reprod Health. 2024 Jun 1;21:76. doi: 10.1186/s12978-024-01814-0 (PMC11143633; doi:10.1186/s12978-024-01814-0)
Supplement: Supplementary file 1 — Supplementary Material 1. [file 12978_2024_1814_MOESM1_ESM.xlsx]

## Sheet: Sheet1
Major theme	Subtheme/Participant quote
Reasons for obtaining abortion outside of the formal healthcare system	Fear of legal consequences	Fear of ill-treatment	Privacy loss	(Perceived) Lack of available legal abortion services
	It‘s scary – that the doctor will call the police and then a scandal will break out, then everybody would find out [about this abortion]. This must be done clandestinely. (32 years old, Coffee Axis) It scares me... tell me what am I going to tell [a doctor]? It’s just that I took twelve pills to abort, and some injections, and I feel [physically] bad. What is he going to tell me? They’re going to…	…[Me and my partner did not think of] going to a health center and requesting this, no. Because immediately they’re not going to think of the [pregnant] person, but rather they are going to think about a baby that is going to be born. So no, we did not consider [going to a clinic for care]. (22 years old, Coffee Axis) ..Well if you don't go to the [local health center], you don't have to tell...b…	I know that in many places the hospitals do not agree with abortion, so they would not [perform it] and I kept looking. And also…the issue of fear that this would appear in my clinical records, that they will call a guardian, my dad, my mom…[I wanted] to avoid all [of] that process. (23 years old, Coffee Axis) …the [health center] is still good there [where the respondent is from], but I would be…	If I went to a hospital or consulted the insurance company, they were going to put me into trouble or going to judge me… I thought [abortion] was illegal. Or I mean, up until now I don’t know how legal it is [to have an abortion] in Colombia, but… well, I thought that maybe at the clinics it was something illegal, to have an abortion. That’s why I didn’t go to the clinics, [and I] didn’t consult …
Reasons to buy misoprostol outside formal healthcare facilities	Ease of access	More private way of having an abortion	Effectiveness	Avoidance of more invasive procedure	Affordability
	Interviewer: Did you look into the possibility at some point of seeking care at a health institution? Participant: Yes, but the process took longer…when you’re in trouble [and] the decision is made, you want to get out of it quickly. (34 years old, Coffee Axis) I held onto the pills because it appeared to me that it would be the fastest. It was the quickest option, because I said, "if I start wai…	…I called a number that [friend] gave me…[friend] has had abortions like that in that way, so that’s why she told me that this was the best option….so that no one would find out…and well, I really don’t want…I mean, I don’t want anyone in the house, in my family, to find out. (23 years old, Bogotá) I started looking online "how to interrupt a pregnancy," but in a confidential way, because obvious…	Because I feared being pregnant - I do not have the conditions to have another child - a friend recommended to take some pills called Cytotec. She told me that they were effective, so I immediately looked for someone to lend me the money… and I went to a pharmacy and bought them… The man who sold [the pills] to me told me they were totally effective, so I trusted that, and I took them and waited …	I was afraid of surgical intervention… I’m afraid of surgeries. I thought the pills were the best, most viable, and faster option. (37 years old, Bogotá) ...well the truth is that I'm already sure [about having an abortion]. And I'm afraid they'll puncture me. (18 years old, Bogotá) Well truthfully, I feel that nothing in my life has hurt me this way. But, at the same time, I was sure. That the m…	I was told [by the facility] that I had to pay 480,000 Colombian pesos (COP) (approximately 150 United States dollars (USD) at the time we conducted this interview) [for abortion care]. The father of the baby did not have enough money, nor [did I know] anyone to ask for this sort of money. I had to pay for my child's kindergarten, her food, - I spent all my salary on her. So, I told a friend that…
